# Supplementary material for: Development of the RF-MEAM Interatomic Potential for the Fe-C System to Study the Temperature-Dependent Elastic Properties
Source: Materials (Basel). 2023 May 17;16(10):3779. doi: 10.3390/ma16103779 (PMC10222196; doi:10.3390/ma16103779)
Supplement: Supplementary file 1 [file materials-16-03779-s001.zip]

Archive with 1 entries (1 files):
- materials-2393329-supplementary.pdf
